# Supplementary material for: Anopheles gambiae Trehalase Inhibitors for Malaria Vector Control: A Molecular Docking and Molecular Dynamics Study
Source: Insects. 2022 Nov 19;13(11):1070. doi: 10.3390/insects13111070 (PMC9694508; doi:10.3390/insects13111070)
Supplement: Supplementary file 1 [file insects-13-01070-s001.zip]

Archive with 8 entries (8 files):
- Figure S1.tif
- Figure S2.tif
- FIgure S3.tif
- Figure S4.tif
- Figure S5.tif
- Figure S6.tif
- Figure S7.tif
- Figure S8.tif
